# Supplementary material for: Adaptive Radiation within Marine Anisakid Nematodes: A Zoogeographical Modeling of Cosmopolitan, Zoonotic Parasites
Source: PLoS One. 2011 Dec 13;6(12):e28642. doi: 10.1371/journal.pone.0028642 (PMC3236750; doi:10.1371/journal.pone.0028642)
Supplement: Table S2 — Total numbers of identified anisakid nematodes including hosts and sampling location. For location abbreviations see Table S1. Asimss = Anisakis simplex s.s., Apeg = A. pegreffii, Atyp = A. typica, Aphy = A. physeteris. (XLS) [file pone.0028642.s004.xls]

## Sheet: Tabelle1
Location	Host	Asimss	Apeg	AsimC	Atyp	Aphy	Total
AlaB	Onchorhynchus keta	12					12
	Onchorhynchus nerka	11					11
AlaC	Onchorhynchus keta	12					12
	Onchorhynchus nerka	12					12
Ant	Gymnoscopelus nicholsi			14			14
Azo	Etmopterus spinax	2				3	5
	Etmopterus pusillus	9					9
	Etmopterus princeps	23					23
	Deania profundorum	12					12
BalKa	Scomber scombrus	1	1				2
	Clupea harengus	11					11
BalKi	Clupea harengus	9					9
BSBB	Melanogrammus aeglifinus	13					13
	Micromesistius poutassou	11					11
BSBJ	Gadus morhua	2					2
BSFB	Micromesistius poutassou	9					9
BSSB	Melanogrammus aeglifinus	12					12
Chi	Scomberomorus niphonius		3				3
	Cleisthenes herzensteinii		7				7
	Gadus macrocephalus		6				6
	Trichiurus lepturus		11				11
Haw	Cololabis sp.	5					5
	Selar crumenophtalmus				6		6
	Katsuwonus pelamys				1		1
Ind	Trichiurus lepturus				26		26
	Auxis thazard thazard				5		5
	Auxis rochei rochei				15		15
	Lepturacanthus savala				2		2
	Caesio cuning				1		1
Ion	Merluccius merluccius		10				10
Tyr	Scomber japonicus		3				3
Mad	Aphanopus carbo	16					16
Nam	Synapobranchus kaupii					1	1
Moo	Katsuwonus pelamys				3		3
	Selar crumenophtalmus				1		1
NSS	Trachurus trachurus	8					8
	Scomber scombrus	20					20
NSG	Clupea harengus	40					40
Bar	Anoplopoma fimbria	1		2			3
	Sebastolobus alascanus			1			1
	Σ	251	41	17	60	4	373
